# Supplementary material for: Nutritional Facts and Health/Nutrition Claims of Commercial Plant-Based Infant Foods: Where Do We Stand?
Source: Plants (Basel). 2022 Sep 27;11(19):2531. doi: 10.3390/plants11192531 (PMC9572996; doi:10.3390/plants11192531)
Supplement: Supplementary file 1 [file plants-11-02531-s001.zip]

Archive with 1 entries (1 files):
- plants-1885010-supplementary.pdf
